# Supplementary material for: An Integrated Approach to Assess the Environmental Impacts of Large-Scale Gold Mining: The Nzema-Gold Mines in the Ellembelle District of Ghana as a Case Study
Source: Int J Environ Res Public Health. 2021 Jul 1;18(13):7044. doi: 10.3390/ijerph18137044 (PMC8295839; doi:10.3390/ijerph18137044)
Supplement: Supplementary file 1 [file ijerph-18-07044-s001.zip]

Archive with 1 entries (1 files):
- ijerph-1246742-supplementary.pdf
